# Supplementary material for: Chloroquine-Based Mitochondrial ATP Inhibitors
Source: Molecules. 2023 Jan 24;28(3):1161. doi: 10.3390/molecules28031161 (PMC9920964; doi:10.3390/molecules28031161)
Supplement: Supplementary file 1 [file molecules-28-01161-s001.zip]

Archive with 1 entries (1 files):
- molecules-2139888-supplementary.pdf
